# Supplementary material for: Single-Side Superhydrophobicity in Si3N4-Doped and SiO2-Treated Polypropylene Nonwoven Webs with Antibacterial Activity
Source: Polymers (Basel). 2022 Jul 21;14(14):2952. doi: 10.3390/polym14142952 (PMC9323961; doi:10.3390/polym14142952)
Supplement: Supplementary file 1 [file polymers-14-02952-s001.zip]

Archive with 1 entries (1 files):
- polymers-1807116-supplementary.pdf
